# Supplementary material for: Genome-Wide Analysis of WRKY Genes and Their Response to Hormone and Mechanic Stresses in Carrot
Source: Front Genet. 2019 May 1;10:363. doi: 10.3389/fgene.2019.00363 (PMC6504813; doi:10.3389/fgene.2019.00363)
Supplement: Supplementary file 1 [file Table_1.xls]

## Sheet: Sheet1
Table S1 Primers of 28 DcsWRKY genes identified in this study
Gene name	Accession No	Primers
		Forward primer (5’ to 3’)	Reverse primer (5’ to 3’)
DcsWRKY3	DCAR_001382	AACACACAGCATCCCAGGAG	CGTGTCTCCCTTCGTACGTT
DcsWRKY4	DCAR_004233	ACACGGTGAAGCCAGTCAAA	TGTTCTTCCAGCTCGTGCAT
DcsWRKY5	DCAR_004610	CAGCAGAAGAGGGTTGTGGT	TGATGAACGTTCCGGGACTC
DcsWRKY6	DCAR_005034	GGACTGAGTCATCAGCAGGG	TGGCAACTTCGAGTCTTCCG
DcsWRKY7	DCAR_005083	CACAGTGAAGAAACGCGTGG	CGGCAACATTTCCTCGGAGA
DcsWRKY9	DCAR_005379	AGTCGAAACGCCTGGTATGG	CGAGTGTGGCAAATGTTGGG
DcsWRKY12	DCAR_005753	GCAGCCCTTTGACAGAGAAG	GGCAGTTCTCCGAGCTCATC
DcsWRKY17	DCAR_007343	AACACCACCACCGTCAAACT	GCCACACTCCCATCAACACT
DcsWRKY18	DCAR_007815	ACTGCAGGGTTTTGTGGGAA	CGGGGAGATCTGAAGCATCC
DcsWRKY23	DCAR_009610	CCTGCCTCTAACCCTAACCC	CACTCGTGTTGTTCTCCTGC
DcsWRKY24	DCAR_010624	CCCTGCCACTTCAGGTTCAA	CCAACAGTCGGGGAGTTTGT
DcsWRKY27	DCAR_012337	TCAAGCAGGAAGAAGGGATC	GGGCAGTTCTCCAAGCTCAT
DcsWRKY29	DCAR_012791	ACGTAGAGAGGGCAGTGGAT	ATTGTTTGGGGCCATCGGAT
DcsWRKY32	DCAR_014497	CAAGTACAGCGGCTCTCCAA	GGGCAGATCTTCATGTCGCT
DcsWRKY33	DCAR_014683	TTCTGGCTCTCGTGGTTGTC	TGATGCCGGTGTTCTCCTTC
DcsWRKY34	DCAR_014957	TCATATGGCAGCACGAACGT	CCCTTGCAGTCCGTTACGAT
DcsWRKY37	DCAR_016808	CTGGGAATGGCTGGATTGGT	CTCCGACATTGGCTCCTGTT
DcsWRKY39	DCAR_018041	AGGCCGTGACATTGCTACTC	ATAACACCCTCTCCGGCTCT
DcsWRKY43	DCAR_019421	TGACGGGAGATACCGATGGA	CGGCACTCTCACCACTTTCT
DcsWRKY44	DCAR_019422	GTTCGGACTCTTGAGACGCA	ACCCCGATCCATCGGTATCT
DcsWRKY48	DCAR_020153	CAGCATTGCCGGAAAACACA	TCCACTGCTACTCTCCACCA
DcsWRKY53	DCAR_022855	TCGTCTTCGCCAAGAGAACC	CTTTGTTGTGCCCTGCTGAC
DcsWRKY56	DCAR_024663	TCTCCAGCTTCACACGATCAA	TCCAAGAAGCTCCCATTCCG
DcsWRKY57	DCAR_025398	GGCTTCTCCTGTGGCA	GCTGACTGTCGGCTTG
DcsWRKY58	DCAR_025562	CAACGTACGAGGGTGAGCAT	GCTGAGCCTGGAACTGAACT
DcsWRKY60	DCAR_026990	TTCGGGCTCATTCTCCAACC	AGCCACCATGTCTTGCAGAA
DcsWRKY61	DCAR_027713	CTCCAGGCGAACAACTCAGT	AACGAAGACAGTTGGGCCTC
DcsWRKY64	DCAR_028893	AACCATGATGTCCCTGCACC	TTTGTTGTTGGCCTCACAGC
DcsTUB	-	CGGTATTGTGTTGGACTCTGGTGAT	CAGCAAGGTCAAGACGGAGTATGG
