# Supplementary material for: Genome-Wide Analysis of WRKY Genes and Their Response to Hormone and Mechanic Stresses in Carrot
Source: Front Genet. 2019 May 1;10:363. doi: 10.3389/fgene.2019.00363 (PMC6504813; doi:10.3389/fgene.2019.00363)
Supplement: Supplementary file 2 [file Table_2.XLS]

## Sheet: Sheet1
Table S2 Location of DcsWRKY genes on chromosomes.
Gene Name	Chromosome	Start	End	Strand
DcsWRKY1	1	1071853	1073816	+
DcsWRKY2	1	3100721	3102085	-
DcsWRKY3	1	14377925	14382076	+
DcsWRKY4	1	45900788	45902874	-
DcsWRKY5	1	49646271	49647602	-
DcsWRKY6	2	3605438	3606931	-
DcsWRKY7	2	6117759	6119612	-
DcsWRKY8	2	7327523	7328766	+
DcsWRKY9	2	12395610	12398071	-
DcsWRKY10	2	15233460	15234822	+
DcsWRKY11	2	16209301	16211551	+
DcsWRKY12	2	17919154	17920430	-
DcsWRKY13	2	19163702	19166177	-
DcsWRKY14	2	30239484	30240850	+
DcsWRKY15	2	31796091	31798124	+
DcsWRKY16	2	32048719	32051078	-
DcsWRKY17	2	33491891	33494713	-
DcsWRKY18	2	37302161	37304416	+
DcsWRKY19	2	40111108	40113797	-
DcsWRKY20	2	41475198	41476088	-
DcsWRKY21	2	43673938	43675168	-
DcsWRKY22	2	43779585	43781039	-
DcsWRKY23	3	9314001	9316180	+
DcsWRKY24	3	26374005	26375687	+
DcsWRKY25	3	26733921	26735665	-
DcsWRKY26	3	29672956	29674151	+
DcsWRKY27	3	46007521	46008956	-
DcsWRKY28	3	47914634	47916297	+
DcsWRKY29	4	35333886	35335876	+
DcsWRKY30	4	34366314	34369413	-
DcsWRKY31	4	31424381	31425781	-
DcsWRKY32	4	21405787	21407935	-
DcsWRKY33	4	19751403	19752504	+
DcsWRKY34	4	16820179	16828533	-
DcsWRKY35	5	2031477	2032983	+
DcsWRKY36	5	4504494	4512516	+
DcsWRKY37	5	7877076	7881072	-
DcsWRKY38	5	25509802	25510884	+
DcsWRKY39	5	26043513	26044981	-
DcsWRKY40	5	28251290	28252019	-
DcsWRKY41	5	37271491	37275042	+
DcsWRKY42	5	37505657	37508132	+
DcsWRKY43	5	38887548	38888957	+
DcsWRKY44	5	38894769	38896178	+
DcsWRKY45	5	41546934	41548967	-
DcsWRKY46	6	35255233	35255967	+
DcsWRKY47	6	33829275	33830306	-
DcsWRKY48	6	33715857	33718097	+
DcsWRKY49	6	25419846	25421744	-
DcsWRKY50	6	24263341	24264631	-
DcsWRKY51	6	19655454	19656436	+
DcsWRKY52	6	19504129	19506623	-
DcsWRKY53	6	4755413	4756898	+
DcsWRKY54	7	6195276	6199745	-
DcsWRKY55	7	7489441	7490962	+
DcsWRKY56	7	17794653	17796330	+
DcsWRKY57	7	26817037	26820286	-
DcsWRKY58	7	28258696	28260148	-
DcsWRKY59	7	32915491	32917974	-
DcsWRKY60	8	26935336	26937119	-
DcsWRKY61	8	20266618	20268003	-
DcsWRKY62	8	16629124	16630295	+
DcsWRKY63	8	1904236	1905534	+
DcsWRKY64	8	455246	457455	+
DcsWRKY65	9	19706655	19710663	+
DcsWRKY66	9	25641396	25645207	-
DcsWRKY67	9	32277050	32282204	-
